# Supplementary material for: Characterization of the microRNAome in Porcine Reproductive and Respiratory Syndrome Virus Infected Macrophages
Source: PLoS One. 2013 Dec 5;8(12):e82054. doi: 10.1371/journal.pone.0082054 (PMC3855409; doi:10.1371/journal.pone.0082054)
Supplement: Table S1 — Primers used in this study. (XLSX) [file pone.0082054.s001.xlsx]

## Sheet: Sheet1
Supplemental Table 1. Primers used in this study
miRNA hairpin primers for RCAS cloning
ssc-miR-147 forward primer	GTAGTGGAAACACTTCTGCACAAACTAGATTCTGGATACCAGTGTGCGGAAATGCTTCTGCTAC
ssc-miR-147 reverse primer	CCGGGTAGCAGAAGCATTTCCGCACACTGGTATCCAGAATCTAGTTTGTGCAGAAGTGTTTCCACTACCATG
ssc-miR-24 forward primer	GTGCCGTGCCTACTGAGCTGAAACACAGTTGATTTGTGCAGACTGGCTCAGTTCAGCAGGAACAGAGC
ssc-miR-24 reverse primer	CCGGGCTCTGTTCCTGCTGAACTGAGCCAGTCTGCACAAATCAACTGTGTTTCAGCTCAGTAGGCACGGCACCATG
ssc-miR-146a forward primer	CGCTGAGAACTGAATTCCATGGGTTGTGTCATTGTCAGACCTGTGAAGTTTAGTTCTTCTTG
ssc-miR-146a reverse primer	CCGGCAAGAAGAACTAAACTTCACAGGTCTGACAATGACACAACCCATGGAATTCAGTTCTCAGCGCATG
scrambled control forward primer	CGCCAGTTCGCACTACTAATATGCTAGTGAAGCAGCAGATGGTAGCATATTAGTAGTGCGAACTGTTG
scrambled control reverse primer	CCGGCAACAGTTCGCACTACTAATATGCTACCATCTGCTGCTTCACTAGCATATTAGTAGTGCGAACTGGCGCATG
Primers for miRNA binding site cloning
GBP1-F	CCCTCGAGATGACTGGCAGCTGGGTGATAA
GBP1-R	GGGCGGCCGCCGTCTTCCCATTTACCTAG
IRG6-1F	CCCTCGAGAGTTTAGAAATAGTCCACA
IRG6-1R	GGGCGGCCGCAGTGATTCAGAGTTAAGTG
IRG6-2F	CCCTCGAGTTACTGGACTGGCATGAGCTGTT
IRG6-2R	GGGCGGCCGCCGCATGGTGGCTTAACAGAATCT
IRG6-3F	CCCTCGAGGTCTGGATGTATGATAAAGT
IRG6-3R	GGGCGGCCGCTACGGTTTCCCTCAGCTCTA
IL1A-F	CCCTCGAGCCACAATAGCAGCTGGAATGAGA
IL1A-R	GGGCGGCCGCTCAACCTGGAAAACACTGTCTGC
IL1B-F	CCCTCGAGTCCCTAAGGAAAGCCATACCCA
IL1B-R	GGGCGGCCGCCACACTCACCCCAAAGAAATTGA
IL13-F	CCCTCGAGAGCAAGTTCCTGGCAAGCACAT
IL13-R	GGGCGGCCGCTCAAGCCGATGCCTCCTCA
IL12A-24F	CCCTCGAGTGATACTCTGATCAAGTGTA
IL12A-24R	GGGCGGCCGCCAAGGTATATTTCAAATCC
CD4-F	CCCTCGAGTCTCAGATCAAGAGACTCC
CD4-R	GGGCGGCCGCTGTGTGATCTTGGGCTAGT
CD80-F	CCCTCGAGACTCAGAAGAAGAGACAAG
CD80-R	GGGCGGCCGCGTCCTGTGGAGCTCCTGCG
ICAM1-F	CCCTCGAGCAGCCATGAAACTTAGCAC
ICAM1-R	GGGCGGCCGCAATACTGCACGTGTCTGTG
CCR1-F	CCCTCGAGTTGCTCCCACTGACAGAGCC
CCR1-R	GGGCGGCCGCAATATGAAGTTCAAGCTTA
DDX58-F	CCCTCGAGCAGTGTATACCCATAGCCA
DDX58-R	GGGCGGCCGCGGCAAGATGTCAATAAACTG
CCR3-F	CCCTCGAGGCCATCTACCTGAGCAAAT
CCR3-R	GGGCGGCCGCTGTCAATAACTGGCTGAAG
CCR5-F	CCCTCGAGATCGAGTCAGCTCCGTTTACACA
CCR5-R	GGGCGGCCGCACTGATCATGGGCGTGTCTT
IL17RB-F	CCCTCGAGCACATACCACCTCATGAAGG
IL17RB-R	GGGCGGCCGCGTAGCAACTTTATTGGCATAA
RANKL-F	CCCTCGAGTCTGGATCCAGACCAAGACG
RANKL-R	GGGCGGCCGCGCTTTAATTCTTGGAATTCA
JAK1-F	CCCTCGAGAGCTGTGGGATACTTTGCTGCA
JAK1-R	GGGCGGCCGCGCTAGCCAGCATCAACGAA
IFNGR2-F	CCCTCGAGTGTCACTGCTGAGGTTCTG
IFNGR2-R	GGGCGGCCGCAGCCAGGAATCTGCACGTGA
STAT6-F	CCCTCGAGATCTACTGTACACGATCTGA
STAT6-R	GGGCGGCCGCCCATGGGCATAGAACTATGG
ATP1A1-F	CCCTCGAGCTACTCGCTCCTCATCTTC
ATP1A1-R	GGGCGGCCGCTAGCCATCTTTATTTGTA
IL12A-147F	CCCTCGAGCCTGGAAGAACTGGATTT
IL12A-147R	GGGCGGCCGCACATGTTCTGTGAGGACATT
CSF2-F	CCCTCGAGAAGCACTATGAGCAGCACTG
CSF2-R	GGGCGGCCGCCCATTACAGCCTTGGCCAG
NIT1-F	CCCTCGAGGGCTGACCTAGTCCTCTTAC
NIT1-R	GGGCGGCCGCCCTCTGGAGCTTACATACTG
SMAP1L-F	CCCTCGAGCTGTCAGACTCAGAAAGGTA
SMAP1L-R	GGGCGGCCGCTTAGGCTGTGGATAGATTAA
PLA2G6-F	CCCTCGAGTGGATGAGGTCAATGACAC
PLA2G6-R	GGGCGGCCGCTGAGCCAGTCATCCTTGGTG
TPSN-F	CCCTCGAGAAGCTGGCTTCGTCTCTCAT
TPSN-R	GGGCGGCCGCCTCACAGTTAATGAACTGTG
SNAPIN-1F	CCCTCGAGCCACAGAACAGCACAAATAC
SNAPIN-1R	GGGCGGCCGCCATATACCAGAGTAAACTG
SNAPIN-2R	GGGCGGCCGCATGAGGCTTGAAGATGGTAG
SNAPIN-2F	CCCTCGAGTACATACTCATCAGGCCCAC
HZF3-F	CCCTCGAGGCAGATGAGGAATGTATTGG
HZF3_R	GGGCGGCCGCCCTAACTTATAGCATGATT
SP1-F	CCCTCGAGTGGAAGTAACTCAAGTGGTC
SP1-R	GGGCGGCCGCAGCTCTCTGACAAGATACCA
PBXIP1-F	CCCTCGAGGCGATTCTGATTCTGAAGCCAA
PBXIP1-R	GGGCGGCCGCAATGCAGAGTTCCAGCCCA
C1QTNF3-1F	CCCTCGAGCTCTGCCTTGAGATAAGTGT
C1QTNF3-2R	GGGCGGCCGCGCAGCCCTAATTCATTCTCTC
C1QTNF3-1R	GGGCGGCCGCGCACAGCTTCTCTGTGAATAT
C1QTNF3-2F	CCCTCGAGGCTGAGCCACAACAGGAACTC
CCNK-F	CCCTCGAGATGAGATAACGCGCCGCCTT
CCNK-R	GGGCGGCCGCAGCTTGACTGGCTCCGCATG
CD47-F	CCCTCGAGGTGAAGTGATGGACTCTGAT
CD47-R	GGGCGGCCGCCAGGAGCAGCAGACACATTA
PSMD5-F	CCCTCGAGCTAGAGTCTAGACCATTTA
PSMD5-R	GGGCGGCCGCGCGATGAGAATTCACAAAC
MAFB-F	CCCTCGAGGCTTAGAGAACGTGGCAGCA
MAFB-R	GGGCGGCCGCCAACACAGTTGAATCCGTAA
EDRF1-F	CCCTCGAGAAGTATGTTAAGCTATGTGG
EDRF1-R	GGGCGGCCGCGAGAGTACCTGTTCTTGATC
Real-Time RT-PCR Primers
Snapin-F	AGAGCTCCGGGAACAAATTGAC
Snapin-R	CGTCGCCGGGCATTAAGTA
RPL4-F	CAAGAGTAACTACAACCTTC
RPL4-R	GAACTCTACGATGAATCTTC
PRRSV ORF7-F	CGCTGGGACTTGCACCCTGT
PRRSV ORF7-R	TGCTGTGACGCGGATCAGGC
ssc-miR-147	GTGTGCGGAAATGCTTCTGCTA
snoU83B	CAGCGCCCGAGTCAGACTGC
